# Supplementary material for: Whole-genome Duplication Reshaped Adaptive Evolution in A Relict Plant Species, Cyclocarya paliurus
Source: Genomics Proteomics Bioinformatics. 2023 Feb 11;21(3):455–69. doi: 10.1016/j.gpb.2023.02.001 (PMC10787019; doi:10.1016/j.gpb.2023.02.001)
Supplement: Supplementary Table S5 — Characteristics of genetic variation compared with monoploid genome in PA-tetraC. paliurus [file mmc52.xlsx]

## Sheet: Sheet1
Table S5 Characteristics of genetic variation compared with monoploid genome in PA-tetra C. paliurus
Note: SNPs, single nucleotide polymorphisms; Indels, insertions/deletions.
Haplotype	Variation	Chr1	Chr2	Chr3	Chr4	Chr5	Chr6	Chr7	Chr8	Chr9	Chr10	Chr11	Chr12	Chr13	Chr14	Chr15	Chr16
A	SNPs	247084	273640	214901	259224	195550	231148	251540	201220	189675	227892	213606	190418	168096	154562	137768	158013
	No. of Indels (1–50 bp)	28691	32237	30410	29224	23094	34747	37259	29180	22067	23954	23056	28533	19100	22678	15419	23421
	No. of large Indels (> 50 bp)	189	166	171	182	161	242	243	219	139	117	171	173	127	135	104	185
	Size of Indels (1–50 bp)	79462	92924	39625	82812	65852	45131	48610	37625	58845	66340	64758	37108	53486	29870	41476	31187
	Size of Indels (> 50 bp)	1724068	1775361	237599	1922516	793481	316305	362227	313569	962431	218625	859936	286170	596097	215875	316853	265111
	No. of repeat expansion/contraction	728	762	19	688	559	20	42	14	5287368	630	566	21	499	27	389	29
	Size of repeat expansion/contraction	21838755	27314808	44820	29455397	16657831	33525	55352	30237	25269476	16767825	21099563	68411	20290338	101962	5434321	38911
B	SNPs	232152	244049	205512	232980	215731	270483	259684	219201	177427	226131	211135	176264	178162	142865	135328	152941
	No. of Indels (1–50 bp)	27206	28914	22438	34833	24662	30335	30780	23170	20023	32673	29694	20655	21011	15229	15547	18564
	No. of large Indels (> 50 bp)	194	183	172	208	148	191	213	460	145	150	202	130	146	107	107	126
	Size of Indels (1–50 bp)	74728	82546	61345	44319	72552	81780	85730	70067	55285	43441	38376	58015	59620	42723	42765	49345
	Size of Indels (> 50 bp)	251611	1348559	1608094	328247	521757	746460	1976019	1495230	1296276	234532	2797225	1066474	761442	318129	477268	444471
	No. of repeat expansion/contraction	425	734	535	25	627	705	737	590	3867662	22	27	524	502	418	377	412
	Size of repeat expansion/contraction	24707950	32067058	20458593	58905	21037942	17777069	26863054	18863848	25269476	41523	32970	15460267	20262057	11884804	13046205	12491353
C	SNPs	269864	204468	198378	201211	215496	215327	250694	174369	199733	220365	225310	160280	165371	139320	140654	175543
	No. of Indels (1–50 bp)	30923	24034	20638	23853	32673	26210	28349	19087	22617	24121	23058	19194	24296	15480	20528	20752
	No. of large Indels (> 50 bp)	234	165	135	145	243	177	178	128	156	148	157	121	186	109	115	113
	Size of Indels (1–50 bp)	87642	65167	58059	63514	42158	72556	79567	53719	63619	64676	67378	51872	32196	41699	27101	56179
	Size of Indels (> 50 bp)	989417	500171	480640	1411969	304556	1221549	2550433	590166	1358312	352356	2092302	386661	353247	620705	161771	357232
	No. of repeat expansion/contraction	869	615	567	553	33	598	694	423	536	629	595	491	27	465	20	483
	Size of repeat expansion/contraction	27331727	17847634	19302043	25253110	38521	22445696	26379664	20308996	18846793	16678274	23146240	14608217	59179	14468290	37831	17462352
D	SNPs	259901	249763	206110	197296	216555	185559	196663	174885	203320	204460	147127	202337	128868	147385	134194	132600
	No. of Indels (1–50 bp)	38586	38552	22359	23660	27141	25240	22293	20225	29836	21665	16955	24390	15239	15457	15120	16183
	No. of large Indels (> 50 bp)	265	243	152	149	180	148	143	115	181	165	106	155	99	128	109	109
	Size of Indels (1–50 bp)	51012	49555	62028	62038	74918	62306	61094	54498	39041	59138	44970	68096	40819	41515	41892	42411
	Size of Indels (> 50 bp)	318450	341187	914262	491312	909661	402157	410094	893222	244615	771103	372033	741573	825236	817971	840415	419681
	No. of repeat expansion/contraction	34	34	557	572	632	554	575	465	29	592	380	607	390	409	372	389
	Size of repeat expansion/contraction	92999	81902	20441349	22573708	24047217	18868874	15252793	20180207	52274	13895575	14101988	20242633	16116574	10475463	13467245	16634406
