# Supplementary material for: Whole-genome Duplication Reshaped Adaptive Evolution in A Relict Plant Species, Cyclocarya paliurus
Source: Genomics Proteomics Bioinformatics. 2023 Feb 11;21(3):455–69. doi: 10.1016/j.gpb.2023.02.001 (PMC10787019; doi:10.1016/j.gpb.2023.02.001)
Supplement: Supplementary Table S11 — Repeat annotation of the threeC. paliurus genomes [file mmc58.xlsx]

## Sheet: Sheet1
Table S11 Repeat annotation of the three C. paliurus genomes
Note: LTR, long terminal repeats; LINE, long interspersed nuclear elements; SINE, short interspersed nuclear elements; CMC, CACTA-Mirage-Chapaev ; PIF,pinstabilityfactor; hAT, hobo-Ac-Tam3.
			Repeat number			Repeat length (Mb)			Percent of repeat sequences (%)			Percent of assembled genome (%)
			PA-dip	PG-dip	PA-tetra	PA-dip	PG-dip	PA-tetra	PA-dip	PG-dip	PA-tetra	PA-dip	PG-dip	PA-tetra
Total repeat fraction			955148	965878	3979983	282.25	316.95	1154.35	100	100	100	48.1	54.32	48.41
Class I: Retroelement			456693	468102	1863889	211.85	217.88	851.72	75.06	68.74	73.78	36.1	37.34	35.72
	LTR retrotransposon		198738	209954	772133	115.38	119.2	451.36	40.88	37.61	39.1	19.66	20.43	18.93
		Ty1/Copia	48976	54939	199474	31.46	34.29	123.3	11.15	10.82	10.68	5.36	5.88	5.17
		Ty3/Gypsy	53278	50928	187167	36.63	37.25	124.15	12.98	11.75	10.76	6.24	6.38	5.21
		Other	96484	104087	385492	47.29	47.67	203.91	16.75	15.04	17.66	8.06	8.17	8.55
	non-LTR retrotransposon		169512	169358	719074	76.21	77.89	312.45	27	24.57	27.07	12.99	13.35	13.1
		LINE	137465	137330	567561	71.87	73.46	289.88	25.46	23.18	25.11	12.25	12.59	12.16
		SINE	32047	32028	151513	4.34	4.43	22.57	1.54	1.4	1.96	0.74	0.76	0.95
	Unclassified retroelement		88443	88790	372682	20.26	20.79	87.91	7.18	6.56	7.62	3.45	3.56	3.69
Class II: DNA transposon			200854	204885	843928	61.25	64.39	257.05	21.7	20.32	22.27	10.44	11.03	10.78
	CMC		13622	10427	53767	10.36	8.76	36.43	3.67	2.76	3.16	1.76	1.5	1.53
	hAT		29910	34166	122713	11.42	13.28	45.15	4.05	4.19	3.91	1.95	2.28	1.89
	Mutator		5082	2708	14995	2.47	2.07	8.79	0.87	0.65	0.76	0.42	0.35	0.37
	PIF/Harbinger		6305	4268	26036	2.67	1.61	12.11	0.94	0.51	1.05	0.45	0.28	0.51
	Other		145935	153316	626417	34.34	38.67	154.57	12.16	12.2	13.39	5.85	6.63	6.48
	Helitron		3372	1750	7842	1.59	0.89	4.22	0.56	0.28	0.37	0.27	0.15	0.18
Tandem repeats			206563	202418	889607	13.87	12.9	72.59	4.91	4.07	6.29	2.36	2.21	3.04
Unkown			34628	35897	143126	9.4	10.11	40.05	3.33	3.19	3.47	1.6	1.73	1.68
