# Supplementary material for: Whole-genome Duplication Reshaped Adaptive Evolution in A Relict Plant Species, Cyclocarya paliurus
Source: Genomics Proteomics Bioinformatics. 2023 Feb 11;21(3):455–69. doi: 10.1016/j.gpb.2023.02.001 (PMC10787019; doi:10.1016/j.gpb.2023.02.001)
Supplement: Supplementary Table S14 — C. paliurus and outgroup (Juglans regia) species used for the population genomics analysis [file mmc61.xlsx]

## Sheet: Sheet1
Table S14 C. paliurus and outgroup (Juglans regia) species used for the population genomics analysis
Position	No of individuals	Country	Location	ID	Altitude(m)	Latitude (。E)	Longitude (。N)	Ploidy	X-mean	Reference	Coverage (×)
A	5	China	Hefeng County, Hubei	A1	1516	110.456	29.9551	Diploid	10169	19009	21.83
				A2	1340	110.46	29.9719	Diploid	10171	19270	10.33
				A3	1494	110.463	29.9651	Diploid	10139	18670	11
				A4	970	110.434	29.8554	Auto-tetraploid	20779	11417	15.67
				A5	1340	110.46	29.9717	Diploid	10945	19855	11
B	5	China	Houhe National Nature Reserve, Hubei	B1	1600	110.544	30.0698	Diploid	9890	18292	10.33
				B2	1629	110.544	30.0645	Diploid	11139	19871	11
				B3	1650	110.567	30.0669	Diploid	10413	18835	10.83
				B4	1630	110.601	30.1112	Diploid	10726	19360	10.83
				B5	1400	110.542	30.085	Auto-tetraploid	21019	11422	10.5
C	5	China	Huangshan, Anhui	C1	711	118.166	30.1049	Auto-tetraploid	18751	10308	10.58
				C2	716	118.166	30.1051	Auto-tetraploid	19334	10037	15.5
				C3	630	118.172	30.1005	Auto-tetraploid	19285	10349	10.42
				C4	967	118.169	30.1598	Auto-tetraploid	19132	10562	15.5
				C5	1316	118.167	30.1524	Diploid	9865	17568	21
D	5	China	Qingliangfeng Nature Reserve, Anhui	D1	680	118.893	30.1499	Auto-tetraploid	19005	10207	15.33
				D2	907	118.894	30.139	Auto-tetraploid	18595	9907	10.92
				D3	685	118.894	30.1498	Auto-tetraploid	20008	10466	15.17
				D4	674	118.856	30.1516	Auto-tetraploid	18590	10122	15.17
				D5	1406	118.843	30.127	Diploid	8920	15833	10.33
E	5	China	Chiu-ling Mountains, Jiangxi	E1	771	115.325	29.0915	Auto-tetraploid	17192	8858	19.92
				E2	780	115.264	29.0151	Auto-tetraploid	18105	9951	10.58
				E3	771	110.442	29.9659	Auto-tetraploid	19122	10165	10
				E4	577	115.222	29.0292	Auto-tetraploid	19629	10867	10.17
				E5	580	115.223	29.0332	Auto-tetraploid	19819	11574	11.08
F	5	China	Tonggu County, Jiangxi	F1	875	114.219	28.5193	Auto-tetraploid	19905	11494	11.25
				F2	781	114.207	28.5304	Auto-tetraploid	19391	10981	10.83
				F3	793	114.208	28.5397	Auto-tetraploid	19336	10509	11.33
				F4	812	114.22	28.5166	Auto-tetraploid	18581	10251	11.67
				F5	762	114.209	28.5306	Auto-tetraploid	18945	10298	11.25
G	5	China	Shucheng County, Anhui	G1	798	116.54	31.0374	Auto-tetraploid	20020	11302	11.33
				G2	831	116.541	31.0371	Auto-tetraploid	18987	10369	10.83
				G3	744	116.539	31.0397	Auto-tetraploid	20421	11645	10.75
				G4	764	116.539	31.039	Auto-tetraploid	19074	10917	11.42
				G5	766	116.539	31.0379	Auto-tetraploid	19636	10223	10.5
H	5	China	Jinzhongshan Nature Reserve, Guangxi	H1	1810	104.951	24.6172	Auto-tetraploid	20681	10922	15.08
				H2	1829	104.952	24.6179	Auto-tetraploid	21125	11951	11
				H3	1819	104.954	24.6179	Auto-tetraploid	21361	10270	10.75
				H4	1698	104.954	24.6163	Auto-tetraploid	20620	10870	11
				H5	1593	104.95	24.6123	Auto-tetraploid	20276	11120	10.83
I	5	China	Muchuan County, Sichuan	I1	1217	103.791	24.967	Auto-tetraploid	20636	10749	19.92
				I2	1230	103.793	28.9656	Auto-tetraploid	21076	11385	10.92
				I3	1228	103.792	28.9658	Auto-tetraploid	19762	10718	10.58
				I4	1192	103.794	28.9699	Auto-tetraploid	18226	9970	10.75
				I5	1200	103.791	28.967	Auto-tetraploid	18658	9868	11.25
Outgroup	1	China	Mei, haanxi, China	O	-	107.75	33.82	Diploid	-	-	23.1
Note: X-mean represents the fluorescence intensity of the sample peak which is proportional to the DNA content of the cells. Reference mean of internal reference (diploid or tetraploid C. paliurus ) for flow cytometry analysis. The data from Outgroup was referred to Zhang’s report [2].
